# Supplementary material for: The formation of chaperone-rich GET bodies depends on the tetratricopeptide repeat region of Sgt2 and is reversed by NADH
Source: J Cell Sci. 2025 Mar 20;138(6):jcs263616. doi: 10.1242/jcs.263616 (PMC11959614; doi:10.1242/jcs.263616)
Supplement: Table S1. Co-localization of GET bodies with foci containing different proteins [file joces-138-263616-TableS1.xlsx]

## Sheet: S1
Supplementary Table S1. Co-localization of GET bodies with foci containing different proteins
	Protein	Percentage of Co-localization with mTagBFP2-Get3 upon glucose deprivation
		1h -D #1	1h -D #2	1h -D #3	mean 1h -D	4h -D #1	4h -D #2	4h -D #3	mean 4h -D	ON -D #1	ON -D #2	ON -D #3	mean ON -D
	Dcp1-mNG	0.985222	3.125	2.94906	2.35309	1.49254	1.65441	1.9656	1.70418	11.3402	3.27103	3.25866	5.95663
	Edc3-mNG	4.60829	3.57143	4.05063	4.07679	4.13223	3.64026	2.86396	3.54548	6.07029	4.44444	2.89855	4.47109
	Dcp2-mNG	4.12844	3.21716	3.22581	3.5238	5.55556	0.816327	3.22581	3.19923	1.16959	3.01508	1.59363	1.9261
	Lsm4-mNG	4.60922	3.11751	5.34483	4.35718	4.18994	4.60048	5.34521	4.71188	3.18725	6.07903	4.02844	4.43157
	Pat1-mNG	2.79232	4.02802	4.09836	3.63957	5.92417	4.40367	3.90879	4.74555	6.45161	5.33333	3.55556	5.1135
	Xrn1-mNG	3.52113	5.43807	5.58511	4.8481	3.79147	3.84615	2.90323	3.51362	3.92157	2.80899	2.22222	2.98426
	Pub1-mNG	0.934579	0.546448	2.04082	1.52618	0.456621	1.74927	2.05479	1.95386	1.14286	1.74216	2.37691	2.34291
	Nrp1-mNG	3.63196	3.37079	2.45399	3.15225	2.75229	3.73134	2.7027	3.06211	32.0312	34.6269	35.1351	33.9311
	Eap1-mNG	1.33333	1.68269	1.5625	1.52618	2.01005	1.47059	2.38095	1.95386	2.01005	3.43137	1.5873	2.34291
	eIF4GI-mNG	0	0.77821	1.68067	0.819627	0	0.917431	0	0.30581	0	0	0.403226	0.134409
	Ngr1-mNG	2.7027	3.09278	4.5045	3.43333	2.14477	2.59965	1.66271	2.13571	15.415	15.625	16.0584	15.6995
	Pbp1-mNG	2.50696	3.59281	3.64964	3.2498	2.79503	0.662252	1.39373	1.617	8.87574	7.09571	8.65562	8.20902
