# Supplementary material for: The formation of chaperone-rich GET bodies depends on the tetratricopeptide repeat region of Sgt2 and is reversed by NADH
Source: J Cell Sci. 2025 Mar 20;138(6):jcs263616. doi: 10.1242/jcs.263616 (PMC11959614; doi:10.1242/jcs.263616)
Supplement: Table S2. Inventory of proteins co-enriched with GET bodies 4 h after glucose withdrawal. [file joces-138-263616-TableS2.xlsx]

## Sheet: S2
Supplementary Table S2. Inventory of proteins co-enriched with GET bodies 4 h after glucose withdrawal.
Mass spectrometry intensities and processed data are shown for proteins that were >four-fold and significantly (p < 0.05) enriched with Sgt2-GFP (WT) compared to Sgt2DTPR-GFP (DTPR).
Proteins are sorted for the mean value of Sgt2-GFP-enriched samples from the highest to the lowest.
Protein names and functional descriptions are according to the Saccharomyces Genome Database (SGD; https://www.yeastgenome.org/)
Proteins highlighted in bold were identified as putative GET body components by enrichment coupled to MS as well as high-throughput co-localization microscopy (see also Supplementary Table S3).
	SGD nomenclature	Protein name	WT #1	WT #2	WT #3	Mean WT	ΔTPR #1	ΔTPR #2	ΔTPR #3	Mean ΔTPR	Difference ΔTPR-WT	p-value	Function
	YLL024C	Ssa2	35.3079	35.297	34.811	35.1386	32.4745	33.0312	33.237	32.9143	-2.22435	0.00202632	HSP70 family ATP-binding protein; role in protein folding; 98% identity with Ssa1p
	YOR007C	Sgt2	35.3253	34.9265	34.3711	34.8743	32.6053	32.7469	32.1135	32.4886	-2.38572	0.00320448	Glutamine-rich cytoplasmic cochaperone; serves as a scaffold bringing together Get4, Get5p, and other TRC complex members that are required to mediate posttranslational insertion of tail-anchored proteins into the ER membrane; forms cytoplasmic foci upon DNA replication stress
	YAL005C	Ssa1	32.3547	31.8299	31.096	31.7602	28.712	29.5377	29.6567	29.3022	-2.45805	0.00716348	ATPase involved in protein folding and NLS-directed nuclear transport; HSP70 family member; required for ubiquitin-dependent degradation of short-lived proteins; forms a chaperone complex with Ydj1p; general targeting factor of Hsp104p to prion fibrils; 98% identity with paralog Ssa2p
	YBR137W	Ybr137w	30.089	30.9815	30.1379	30.4028	24.9819	24.4541	26.0993	25.1784	-5.22438	0.00188349	Protein with a role in ER delivery of tail-anchored membrane proteins; interacts with Sgt2p; binds to the TRC complex, which inserts proteins into the ER membrane; interacts with Msn5p karyopherin; YBR137W is not an essential gene
	YFL045C	Sec53	30.5141	29.9331	29.2451	29.8975	28.4505	27.9031	27.3213	27.8916	-2.00586	0.0154267	Phosphomannomutase; involved in synthesis of GDP-mannose and dolichol-phosphate-mannose; required for folding and glycosylation of secretory proteins in the ER lumen
	YBR169C	Sse2	28.6611	28.819	28.591	28.6904	22.6963	21.9341	23.7596	22.7966	-5.89372	0.00722895	Member of Hsp110 subclass of the heat shock protein 70 (HSP70) family; serves as nucleotide exchange factor to load ATP onto the SSA class of cytosolic Hsp70s; may be involved in protein folding; localized to the cytoplasm
	YNL007C	Sis1	28.0188	28.1126	28.331	28.1541	26.0589	25.7739	25.8709	25.9013	-2.25286	5.93078e-05	Type II HSP40 co-chaperone that interacts with the HSP70 protein Ssa1p; involved in proteasomal degradation of misfolded cytosolic proteins; polyQ aggregates sequester Sis1p and interfere with clearance of misfolded proteins; similar to bacterial DnaJ proteins and mammalian DnaJB1
	YDR071C	Paa1	27.6697	28.1891	27.5227	27.7938	25.5805	25.7984	25.734	25.7043	-2.0895	0.00533441	Polyamine acetyltransferase; acetylates polyamines
	YOR027W	Sti1	27.7403	26.9027	27.9171	27.52	24.9438	24.6079	25.5444	25.032	-2.48801	0.00414433	Evolutionarily-conserved Hsp90 cochaperone; regulates spatial organization of amyloid-like proteins in the cytosol, thereby buffering the proteotoxicity caused by amyloid-like proteins; interacts with the Ssa group of the cytosolic Hsp70 chaperones and activates Ssa1p ATPase activity; interacts with Hsp90 chaperones and inhibits their ATPase activity; homolog of mammalian Hop
	YER103W	Ssa4	27.0972	26.8896	26.8649	26.9506	23.2872	24.0865	24.5325	23.9687	-2.98186	0.0120201	Heat shock protein that is highly induced upon stress; plays a role in SRP-dependent cotranslational protein-membrane targeting and translocation; member of the HSP70 family
	YGL234W	Ade57	26.198	26.694	25.5914	26.1611	21.7841	22.9299	23.899	22.871	-3.29013	0.0173043	Bifunctional enzyme of 'de novo' purine nucleotide pathway
	YDR171W	Hsp42	25.0766	25.4694	25.4978	25.3479	22.1779	22.7965	22.9444	22.6396	-2.70834	0.00160413	Compartment-specific sequestrase chaperone; small heat shock protein (sHSP) with chaperone activity; protein abundance increases and forms cytoplasmic foci in response to DNA replication stress
	YKL184W	Spe1	24.424	26.0654	24.7348	25.0747	22.8184	21.9754	20.2096	21.6678	-3.40691	0.026833	Ornithine decarboxylase
	YMR246W	Faa4	24.1805	25.9983	24.871	25.0166	22.762	23.0207	22.1124	22.6317	-2.38492	0.0282696	Long chain fatty acyl-CoA synthetase
	YOL039W	Rpp2A	24.5713	24.9441	25.465	24.9935	22.6089	22.9254	21.5827	22.3724	-2.62109	0.00868664	Ribosomal protein P2 alpha
	YPR121W	Thi22	26.0053	24.5946	24.2463	24.9487	18.694	19.8661	20.9868	19.8489	-5.09978	0.00447673	Protein with similarity to hydroxymethylpyrimidine phosphate kinases
	YJR123W	Rps5	24.1985	25.6781	24.3179	24.7315	19.1434	21.8242	21.78	20.9159	-3.81564	0.0310218	Protein component of the small (40S) ribosomal subunit
	YCL028W	Rnq1	24.949	24.7097	23.3947	24.3511	19.4718	21.4364	19.8838	20.264	-4.08709	0.00679639	[PIN(+)] prion; an infectious protein conformation that is generally an ordered protein aggregate
	YAL021C	Ccr4	22.502	25.1551	25.2006	24.2859	22.153	20.1322	20.7924	21.0258	-3.26008	0.0459471	Component of the CCR4-NOT transcriptional complex
	YCR051W	Ycr051w	24.6639	23.9156	23.8821	24.1539	20.9676	20.9609	22.3812	21.4366	-2.71728	0.0140076	Putative protein of unknown function
	YMR203W	Tom40	23.8427	24.105	23.9983	23.982	20.794	21.508	19.5839	20.6287	-3.35331	0.0251542	Component of the TOM (translocase of outer membrane) complex
	YDL100C	Get3	22.2936	24.9452	24.5977	23.9455	20.6018	22.0709	20.2888	20.9872	-2.95835	0.049403	Subunit of the GET complex involved in ATP-dependent Golgi-to-ER trafficking; binds as a dimer to the transmembrane domain of tail-anchored proteins in the cytosol, shielding them from aqueous solvent until the Get1p/Get2p heterodimer releases the substrate and inserts it into the ER membrane; acts as a chaperone under ATP-depleted oxidative stress conditions
	YDR007W	Trp1	24.2174	23.2145	23.9921	23.808	21.8632	21.5856	19.794	21.0809	-2.72706	0.0350603	Phosphoribosylanthranilate isomerase
	YOL010W	Rcl1	22.5439	24.2066	24.2823	23.6776	21.9924	20.9608	21.6094	21.5209	-2.15673	0.0428518	Endonuclease that cleaves pre-rRNA at site A2 for 18S rRNA biogenesis
	YDR372C	Vps74	23.2057	23.7421	23.6432	23.5303	18.3587	20.8627	18.4107	19.2107	-4.31963	0.0306166	Golgi PI4K effector, PtdIns4P sensor, and retention receptor
	YKL054C	Def1	24.2743	23.5848	22.5597	23.4729	19.8789	20.3594	20.9188	20.3857	-3.08723	0.010332	RNAPII degradation factor
	YJL041W	Nsp1	23.5023	22.949	23.9171	23.4561	21.2723	19.4807	20.3952	20.3827	-3.07341	0.0127517	FG-nucleoporin component of central core of the nuclear pore complex
	YMR161W	Hlj1	22.3263	23.885	23.7422	23.3178	19.8534	21.6302	19.4298	20.3045	-3.01337	0.0262635	Co-chaperone for Hsp40p; anchored in the ER membrane
	YER094C	Pup3	23.1985	23.7644	22.8259	23.2629	20.3401	19.6276	19.6585	19.8754	-3.38754	0.000787445	Beta 3 subunit of the 20S proteasome
	YNR052C	Pop2	23.0384	23.6991	23.0212	23.2529	20.8613	20.5024	19.0449	20.1362	-3.11668	0.0189591	Subunit of Ccr4-Not complex that mediates 3' to 5' mRNA deadenylation
	YPR124W	Ctr1	21.7108	23.5731	24.3161	23.2	20.6954	19.4901	20.8843	20.3566	-2.84341	0.0461212	High-affinity copper transporter of plasma membrane
	YDR161W	Acl4	22.9973	23.6162	22.883	23.1655	21.3311	19.4421	19.6126	20.1286	-3.03688	0.0256419	Specific assembly chaperone for ribosomal protein Rpl4a/Rpl4b
	YAR014C	Bud14	22.7733	23.5708	22.4213	22.9218	18.6714	20.0192	20.0297	19.5735	-3.34839	0.00509497	Protein involved in bud-site selection
	YPR062W	Fcy1	21.8563	23.5903	22.8729	22.7732	18.6339	20.4368	20.3037	19.7914	-2.98175	0.0184656	Cytosine deaminase
	YAR015W	Ade1	22.6074	23.2129	22.4231	22.7478	18.5269	19.9624	19.4358	19.3084	-3.43943	0.00470794	N-succinyl-5-aminoimidazole-4-carboxamide ribotide synthetase
	YIL008W	Urm1	23.2522	22.4322	22.1471	22.6105	18.3453	19.2385	19.6793	19.0877	-3.52282	0.00261475	Ubiquitin-like protein involved in thiolation of cytoplasmic tRNAs
	YDR286C	Mgp12	22.5968	22.0299	22.2648	22.2971	19.5682	19.9391	19.8311	19.7795	-2.51767	0.000474776	Mitochondrial protein of unknown function
	YDR054C	Cdc34	22.666	22.1558	21.9611	22.261	17.9324	19.7733	19.8889	19.1982	-3.06276	0.0302048	Ubiquitin-conjugating enzyme (E2)
	YGL091C	Nbp35	22.1682	22.4494	21.6903	22.1026	19.3101	20.9487	19.4595	19.9061	-2.19652	0.0369566	Essential cytoplasmic iron-sulfur cluster binding protein
	YBR062C	Ybr2	22.6074	20.8543	22.1989	21.8869	18.5435	18.3172	20.0869	18.9825	-2.90436	0.019479	Protein of unknown function that interacts with Msb2p
	YDL065C	Pex19	21.3036	22.8892	21.2853	21.826	18.8648	18.7063	20.2316	19.2676	-2.55846	0.0239707	Chaperone and import receptor; binds peroxisomal membrane proteins (PMPs) in the cytoplasm and delivers them to the peroxisome for subsequent insertion into the peroxisomal membrane
