# Supplementary material for: The formation of chaperone-rich GET bodies depends on the tetratricopeptide repeat region of Sgt2 and is reversed by NADH
Source: J Cell Sci. 2025 Mar 20;138(6):jcs263616. doi: 10.1242/jcs.263616 (PMC11959614; doi:10.1242/jcs.263616)
Supplement: Table S3. Proteins co-localizing with GET bodies by high-throughput microscopy screening. [file joces-138-263616-TableS3.xlsx]

## Sheet: S3
Supplementary Table S3. Proteins co-localizing with GET bodies by high-throughput microscopy screening.
Proteins identified as co-localizing with mTagBFP2-Get3 foci in strains from the C-SWAT library upon glucose withdrawal and treatment with 2% deoxyglucose for 1 h.
Proteins are listed alphabetically
Protein names and functional descriptions are according to the Saccharomyces Genome Database (SGD; https://www.yeastgenome.org/)
Proteins highlighted in bold were identified as putative GET body components by enrichment coupled to MS as well as high-throughput co-localization microscopy (see also Supplementary Table S1).
	SGD nomenclature	Protein name	Function
	YJL024C	APS3	Small subunit of the clathrin-associated adaptor complex AP-3; involved in vacuolar protein sorting
	YDL029W	ARP2	Essential component of the Arp2/3 complex
	YNL059C	ARP5	Nuclear actin-related protein involved in chromatin remodeling
	YEL029C	BUD16	Putative pyridoxal kinase; a key enzyme involved in pyridoxal 5'-phosphate synthesis, the active form of vitamin B6
	YML111W	BUL2	Alpha-arrestin, component of the Rsp5p E3-ubiquitin ligase complex; essential for growth in stress conditions
	YHR122W	CIA2	Component of cytosolic iron-sulfur protein assembly machinery
	YDR016C	DAD1	Essential subunit of the Dam1 complex
	YLR422W	DCK1	Dock family protein (Dedicator Of CytoKinesis)
	YEL071W	DLD3	2-hydroxyglutarate transhydrogenase, and minor D-lactate dehydrogenase
	YJL065C	DLS1	Subunit of ISW2/yCHRAC chromatin accessibility complex#
	YJL155C	FBP26	Fructose-2,6-bisphosphatase
	YER025W	GCD11	Gamma subunit of the translation initiation factor eIF2
	YER163C	GCG1	Gamma-glutamyl cyclotransferase
	YOR164C	GET4	Protein involved in inserting tail-anchored proteins into ER membranes
	YOL111C	GET5	Protein involved in inserting tail-anchored proteins into ER membranes; associates with ribosomes
	YDR158W	HOM2	Aspartic beta semi-aldehyde dehydrogenase; catalyzes the second step in the common pathway for methionine and threonine biosynthesis
	YGL194C	HOS2	Histone deacetylase
	YEL066W	HPA3	D-Amino acid N-acetyltransferase that detoxifies D-amino acids
	YDR171W	HSP42	Compartment-specific sequestrase chaperone; small heat shock protein (sHSP) with chaperone activity; protein abundance increases and forms cytoplasmic foci in response to DNA replication stress
	YDR224C	HTB1	Histone H2B
	YHR186C	KOG1	Ubiquitin-binding protein
	YNL239W	LAP3	Cysteine aminopeptidase with homocysteine-thiolactonase activity
	YLL007C	LMO1	Homolog of mammalian ELMO (Engulfment and celL MOtility)
	YGR136W	LSB1	Negative regulator of actin nucleation-promoting factor activity
	YLR438C-A	LSM3	Lsm (Like Sm) protein; part of heteroheptameric complexes: cytoplasmic Lsm1p complex involved in mRNA decay; nuclear Lsm8p complex part of U6 snRNP
	YNL006W	LST8	Subunit of TORC1 and TORC2 involved in TOR signaling
	YBL091C	MAP2	Methionine aminopeptidase; catalyzes the cotranslational removal of N-terminal methionine from nascent polypeptides
	YJR010W	MET3	ATP sulfurylase; catalyzes the primary step of intracellular sulfate activation, essential for assimilatory reduction of sulfate to sulfide, involved in methionine metabolism
	YNL085W	MKT1	Protein similar to nucleases that forms a complex with Pbp1p; forms cytoplasmic foci upon DNA replication stress
	YBR195C	MSI1	Subunit of chromatin assembly factor I
	YPL233W	NSL1	Essential component of the MIND kinetochore complex
	YOL136C	PFK27	6-phosphofructo-2-kinase; catalyzes synthesis of fructose-2,6-bisphosphate
	YKL128C	PMU1	Putative phosphomutase
	YDL134C	PPH21	Catalytic subunit of protein phosphatase 2A, PP2A; involved in signal transduction and regulation of mitosis; forms nuclear foci upon DNA replication stress
	YDL188C	PPH22	Catalytic subunit of protein phosphatase 2A, PP2A; functionally redundant with Pph21p
	YDR075W	PPH3	Catalytic subunit of protein phosphatase PP4 complex; regulates recovery from the DNA damage checkpoint
	YOR362C	PRE10	Alpha 7 subunit of the 20S proteasome
	YFR033C	QCR6	Subunit 6 of the ubiquinol cytochrome-c reductase complex
	YER095W	RAD51	Strand exchange protein
	YBR002C	RER2	Forms the dehydrodolichyl diphosphate synthase (DDS) complex with NUS1
	YDL001W	RMD1	Cytoplasmic protein required for sporulation
	YLR154C	RNH203	Ribonuclease H2 subunit
	YCL028W	RNQ1	[PIN(+)] prion; an infectious protein conformation that is generally an ordered protein aggregate
	YOL005C	RPB11	RNA polymerase II subunit B12.5
	YOR151C	RPB2	RNA polymerase II second largest subunit B150
	YNL330C	RPD3	Histone deacetylase
	YDL140C	RPO21	RNA polymerase II largest subunit B220
	YML049C	RSE1	Protein involved in pre-mRNA splicing
	YDR066C	RTR2	Protein of unknown function
	YLR180W	SAM1	S-adenosylmethionine synthetase
	YHL034C	SBP1	Protein involved in translation repression and P-body disassembly
	YNL007C	SIS1	Type II HSP40 co-chaperone that interacts with the HSP70 protein Ssa1p; involved in proteasomal degradation of misfolded cytosolic proteins; polyQ aggregates sequester Sis1p and interfere with clearance of misfolded proteins; similar to bacterial DnaJ proteins and mammalian DnaJB1
	YDL047W	SIT4	Ceramide-activated, type 2A-related serine-threonine phosphatase; functions in G1/S transition of mitotic cycle
	YML058W	SML1	Ribonucleotide reductase inhibitor
	YGL127C	SOH1	Subunit of the RNA polymerase II mediator complex
	YLL024C	SSA1	ATPase involved in protein folding and NLS-directed nuclear transport; HSP70 family member; required for ubiquitin-dependent degradation of short-lived proteins; forms a chaperone complex with Ydj1p; general targeting factor of Hsp104p to prion fibrils; 98% identity with paralog Ssa2p
	YBR169C	SSE2	Member of Hsp110 subclass of the heat shock protein 70 (HSP70) family; serves as nucleotide exchange factor to load ATP onto the SSA class of cytosolic Hsp70s; may be involved in protein folding; localized to the cytoplasm
	YOR027W	STI1	Evolutionarily-conserved Hsp90 cochaperone; regulates spatial organization of amyloid-like proteins in the cytosol, thereby buffering the proteotoxicity caused by amyloid-like proteins; interacts with the Ssa group of the cytosolic Hsp70 chaperones and activates Ssa1p ATPase activity; interacts with Hsp90 chaperones and inhibits their ATPase activity; homolog of mammalian Hop
	YMR236W	TAF9	Subunit of TFIID and SAGA complexes; involved in RNA polymerase II transcription initiation
	YER049W	TPA1	Prolyl hydroxylase
	YPL203W	TPK2	cAMP-dependent protein kinase catalytic subunit; promotes nutrient responsive growth via the Ras-cAMP signaling pathway; localizes to P-bodies during stationary phase
	YKL166C	TPK3	cAMP-dependent protein kinase catalytic subunit; promotes vegetative growth in response to nutrients via the Ras-cAMP signaling pathway; localizes to P-bodies during stationary phase
	YBR254C	TRS20	Core component of transport protein particle (TRAPP) complexes I-III
	YBR105C	VID24	GID Complex regulatory subunit; regulates fructose-1,6-bisphosphatase targeting to the vacuole
	YDL157C	DMO2	Protein of unknown function
	YOR062C	YOR062C	Protein of unknown function
	YGR198W	YPP1	Cargo-transport protein involved in endocytosis
