# Supplementary material for: The formation of chaperone-rich GET bodies depends on the tetratricopeptide repeat region of Sgt2 and is reversed by NADH
Source: J Cell Sci. 2025 Mar 20;138(6):jcs263616. doi: 10.1242/jcs.263616 (PMC11959614; doi:10.1242/jcs.263616)
Supplement: Table S4. Plasmids used and generated in this study. [file joces-138-263616-TableS4.xlsx]

## Sheet: S4
Supplementary Table S4. Plasmids used and generated in this study.
	Unique ID	Plasmid	Description	Cloning method	Reference/
					Source
	P01G07	pKT128	Template for tagging yeast strains endogenously C-terminally with GFP.	-	[Sheff, and Thorn, 2004]
	P02F07	pCEV-G1-KAN-NAT-BLE	Template for amplifying yeast resistance cassettes.	T4 ligation	[Farkas et al., 2022]
	P02F08	pRS415 MET25pr	Used as control and for cloning.	-	[Mumberg et al., 1994]
	P02F09	pRS416 MET25pr	Used as control and for cloning.	-	[Mumberg et al., 1994]
	P01C03	pRS415 MET25pr:: mTagBFP2-GET3	Derived from pRS415 MET15pr (Mumberg et al., 1994). For ectopic expression of mTagBFP2-Get3.	Gibson assembly	This study.
	P02F04	pRS415 MET25pr:: SGT2	Derived from P01H04. For ectopic expression of Sgt2.	Gibson assembly	This study.
	P02F02	pRS415 MET25pr:: SGT2ΔTPR	Derived from P02F04. For ectopic expression of Sgt2ΔTPR.	Gibson assembly	This study.
	P02F10	pRS415 MET25pr:: SGT2ΔNTD	Derived from P02F04. For ectopic expression of Sgt2ΔNTD.	Gibson assembly	This study.
	P02G01	pRS415 MET25pr:: SGT2ΔCTD	Derived from P02F04. For ectopic expression of Sgt2ΔCTD.	Gibson assembly	This study.
	P01H04	pRS415 MET25pr:: SGT2-GFP	Derived from pRS415 MET15pr (Mumberg et al., 1994). For ectopic expression of Sgt2-GFP.	Gibson assembly	This study.
	P02F03	pRS415 MET25pr:: SGT2ΔTPR-GFP	Derived from P02F02. For ectopic expression of Sgt2ΔTPR-GFP.	Gibson assembly	This study.
	P02I09	pRS415 MET25pr:: SGT2ΔNTD-GFP	Derived from P02F10. For ectopic expression of Sgt2ΔNTD-GFP.	Gibson assembly	This study.
	P02I10	pRS415 MET25pr:: SGT2ΔCTD-GFP	Derived from P02G01. For ectopic expression of Sgt2ΔCTD-GFP.	Gibson assembly	This study.
	P03B02	pRS415 MET25pr:: GET5	Derived from pRS415 MET15pr (Mumberg et al., 1994). For ectopic expression of Get5.	Gibson assembly	This study.
	P03B03	pRS415 MET25pr:: GET5ΔCTD	Derived from P03B02. For ectopic expression of Get5ΔCTD.	Gibson assembly	This study.
	P01G06	pRS415 MET25pr:: mTagBFP2-Get5	Derived from pRS415 MET15pr (Mumberg et al., 1994). For ectopic expression of mTagBFP2-Get5.	Gibson assembly	This study.
	P03F03	pRS415 MET25pr:: mTagBFP2-GET5ΔCTD	Derived from P01G06. For ectopic expression of mTagBFP2-Get5ΔCTD.	Gibson assembly	This study.
	P01H05	pRS415 MET25pr:: GET3	Derived from pRS415 MET15pr (Mumberg et al., 1994). For ectopic expression of Get3.	Gibson assembly	This study.
	P03A03	pRS416 MET25pr:: SGT2-TEV-GFP	Derived from P01B10. For ectopic expression of Sgt2-TEV-GFP.	Gibson assembly	This study.
	P03A04	pRS416 MET25pr:: SGT2ΔTPR-TEV-GFP	Derived from P01B10. For ectopic expression of Sgt2ΔTPR-TEV-GFP.	Gibson assembly	This study.
	P01B10	pRS416 MET25pr:: GET3-TEV-GFP	Derived from pG308 (Powis et al., 2013). For ectopic expression of Get3-TEV-GFP.	-	[Powis et al., 2013]
	P03F06	AID*-6xHA-hph	Template for tagging yeast proteins C-terminally with the AID*-tag	-	[Morawska, and Ulrich, 2013]
	P03H09	pCEV-G1-URA-NAT-BLE	Double yeast expression	Gibson assembly	This study.
	P04I07	pCEV-G1-URA-GET4-GET5	Double expression of Get4/Get5 in yeast.	Gibson assembly	This study.
	P04I09	BFG III GET3	Strong overexpression of 2xHA-Get3.	-	[Schuldiner et al., 2008]
