# Supplementary material for: The formation of chaperone-rich GET bodies depends on the tetratricopeptide repeat region of Sgt2 and is reversed by NADH
Source: J Cell Sci. 2025 Mar 20;138(6):jcs263616. doi: 10.1242/jcs.263616 (PMC11959614; doi:10.1242/jcs.263616)
Supplement: Table S5. Oligonucleotides used in this study. [file joces-138-263616-TableS5.xlsx]

## Sheet: S5
Supplementary Table S5. Oligonucleotides used in this study.
	Unique ID	Name	Sequence 5' -> 3'	Purpose
	JJ1A05	Sgt2_ko-NAT_AP2096_F	CGGACAACTGAATAGAAGCTTCTGACCAAGTGATATCTTATTAATACAAATCTACTGTACGCGCACACACCATAGCTTCAAAATG	Replace SGT2 with NAT resistance cassette.
	JJ1A06	Sgt2_ko-NAT_AP2096_R	AGCTATATTTGTATCTACATAACATGTATTGCATTAAAGGCTTATTTCAGTCCAGAGCGACCTCATGCTATACCTG	Replace SGT2 with NAT resistance cassette.
	JJ1C09	Check_KO_sgt2_F	CCAAACTTTTTCAAGTCTTAAAATTTTCCC	Check for KO of SGT2.
	JJ1D01	Check_KO_sgt2_R	GTCCCTATTTAAGTATTTCGCAAGTG	Check for KO of SGT2.
	JJ1F09	Gen_Sgt2_tag_pKT128_R	GTATCTACATAACATGTATTGCATTAAAGGCTTATTTCAGTCCACGATGAATTCGAGCTCG	Used to tag Sgt2 C-terminally with GFP.
	JJ1G06	Get5stop_XhoI_Cyc1tGibson_R	GAATGTAAGCGTGACATAACTAATTACATGACTCGAGTTATTTGGCCAGAGACCAGC	Used to make P03B02.
	JJ1I01	Get5_ko-NAT_AP2096_F	CAGAGATAAACTAGCGAAGAATAATAACTTTATACAAAATTAATCCGCACACACCATAGCTTCAAAATG	Replace GET5 with nat resistance cassette.
	JJ1I01	Get5_ko-NAT_AP2096_R	GCGCAACTGTGTAAAATAACAAGTATGTACGTACTAACTATACTAATCGAGCGACCTCATGCTATACCTG	Replace GET5 with nat resistance cassette.
	JJ1I03	Gen_Get3_tag_pKT128_F	CCCTATTACTGATGGCAAAGTCATTTATGAGTTAGAAGATAAGGAAGGTGACGGTGCTGGTTTA	Tag GET3 genomically with GFP.
	JJ1I04	Gen_Get3_tag_pKT128_R	CGTATTACTATTTTTTCTATGGTTATATGTCGTATGTATCTATTTATGGTATTCAGGGGCTTCGATGAATTCGAGCTCG	Tag GET3 genomically with GFP.
	JJ1I05	Met25prGibson_BamHI_Sgt2_F	CCTCTAGAACTAGTGGATCCACCATGTCAGCATCAAAAGAAGAAATTGCTGCCC	Used to make P02F04.
	JJ1I06	Sgt2stop_XhoI_Cyc1Gibson_R	TAAGCGTGACATAACTAATTACATGACTCGAGCTATTGCTTGTTCTCATTGTCTGGTGTTTCATCTG	Used to make P02F04.
	JJ1I07	Met25prGibson_HindIII_Sgt2_F	CCATACTCTAGACCCGGGAAGCTTATGTCAGCATCAAAAGAAGAAATTGCTGCCC	Used to make P02F03, P02I10.
	JJ1I08	Sgt2woSTOP_G4S_R	CGAACCGCCACCGCCGGATCCACCGCCACCTTGCTTGTTCTCATTGTCTGGTGTTTCATCTGTAG	Used to make P02F03.
	JJ2B05	Met25prGibson_XbaI_Sgt2_F	CTATTACCCCCATCCTCTAGAACTAGTGGATCCACCATGTCAGCATCAAAAGAAGAAATTGCTGCCC	Used to make P02G01.
	JJ2B06	Sgt2dCTDstop_XhoI_Cyc1Gibson_R	GGCGTGAATGTAAGCGTGACATAACTAATTACATGACTCGAGCTAAACGGTTTTCTCCAGATTCAAAGATTGCTCAACCTTC	Used to make P02G01.
	JJ2B07	Met25prGibson_XbaI_dNTDSgt2_F	CTATTACCCCCATCCTCTAGAACTAGTGGATCCACCATGGAGGACTTGAAAATGCAAGGTAATAAAGCAATGGCC	Used to make P02F10.
	JJ2B08	Sgt2stop_XhoI_Cyc1Gibson_R	GCGTGAATGTAAGCGTGACATAACTAATTACATGACTCGAGCTATTGCTTGTTCTCATTGTCTGGTGTTTCATCTGTAG	Used to make P02F10.
	JJ2C05	Check_KO_pub1_F	CGTAATAATCATTCAACTACGGTAAAGCATGCCTTTCC	Check for KO of PUB1.
	JJ2C08	Pbp1_ko-NAT_AP2096_F	CCTCAGTCACGGAAGTAATTAAAGGAGTTCATTACATTGAAACAATCGCACACACCATAGCTTCAAAATG	Replace PBP1 with nat resistance.
	JJ2C09	Pbp1_ko-NAT_AP2096_R	CCATATTTATAAAGTGCATGAATTTATTACTATATATTGCTTTTTCTGACGTGCTTCCTTCAGAGCGACCTCATGCTATACCTG	Replace PBP1 with nat resistance.
	JJ2D01	Check_KO_pbp1_F	ACGTTTCGATTATTTCCGAATTGATCTTGAAGGGG	Check for KO of PBP1.
	JJ2D02	Check_KO_pbp1_R	CCTTCCCATAAAAATTAAAAGTTCCATTATTTATGGGTAAGTAAGTACCAC	Check for KO of PBP1.
	JJ2D05	Sgt2_G4S_GFP_Gibson_R	CCCTTGGACATCGAACCGCCACCGCCGGATCCACCGCCACCTTGCTTGTTCTCATTGTCTGGTGTTTCATCTGTAG	Used to make P02I09.
	JJ2D06	Sgt2dCTD_G4S_GFP_Gibson_R	CCCTTGGACATCGAACCGCCACCGCCGGATCCACCGCCACCAACGGTTTTCTCCAGATTCAAAGATTGCTCAAC	Used to make P02I10.
	JJ2E04	Met25prGbsn_HindIII_Sgt2dNTD_F	CTATTACCCCCATCCTCTAGACCCGGGAAGCTTATGGAGGACTTGAAAATGCAAG	Used to make P02I09.
	JJ2E09	Met25Gibson_Spe1_Sgt2_F	CCCCCATCCATACTCTAGACCCGGGACTAGTATGTCAGCATCAAAAGAAGAAATTG	Used to make P03A03, P03A04.
	JJ2F01	Sgt2_G4S_TEVGibson_R	CCTGAAAATACAAATTCTCCGAACCGCCACCGCCGGATCCACCGCCACCTTGCTTGTTCTCATTGTCTGG	Used to make P03A03, P03A04.
	JJ2G06	Met25Gibson_BamHI_Get5_F	CTATTACCCCCATCCTCTAGAACTAGTGGATCCATGAGCACATCCGCCAG	Used to make P03B02, P03B03.
	JJ2G07	Get5delCTD_Cyc1_Gibson_R	GAATGTAAGCGTGACATAACTAATTACATGACTCGAGTTATTCCTGTGGAGGAGCAG	Used to make P03B03.
	JJ2I02	Gen_tag_Sgt2_pKT128wG4S_F	AATCTACAGATGAAACACCAGACAATGAGAACAAGCAAGGCGGCGGCGGCTCGGGCGGCGGCGGATCCATGTCTAAAGGTGAAGAATTATTCACT	Used to tag Sgt2 C-terminally with GFP.
	JJ3B09	Met25Gibson_mTagBFP2_SWAT_F	CAATTCTATTACCCCCATCCATACTCTAGAATGGTGTCTAAGGGCGAAG	Used to make P03E03.
	JJ3C01	SWAT_Get5delCTD_R	CGATGAATTCTCTGTCGCACCACCACCACCAGAGGAACCGCCATTAAGCTTGTGCCCCAGTTTG	Used to make P03E03.
	JJ3C02	Get5delCTD_F	GGCGGTTCCTCTGGTGGTGGTGGTGCGACAGAGAATTCATCGATGAGCACATCCGCCAGC	Used to make P03E03.
	JJ3C03	Get5delCTD_STOP_Cyc1Gibson_R	GTAAGCGTGACATAACTAATTACATGACTCGAGTTATTCCTGTGGAGGAGCAGG	Used to make P03E03.
	JJ3E06	Tag_Get3_w_HA_pKT128_His_F	CCCTATTACTGATGGCAAAGTCATTTATGAGTTAGAAGATAAGGAATACCCATACGATGTTCCAGATTACGCTTAAGGCGCGCCACTTCTAAATAAGCG	Tag GET3 with HA at the C-terminus.
	JJ3E07	Tag_Get3_w_HA_pKT128_His_R	CGTATTACTATTTTTTCTATGGTTATATGTCGTATGTATCTATTTATGGTATTCAGGGGCTTCGATGAATTCGAGCTCGTTTAAACTGGATGG	Tag GET3 with HA at the C-terminus.
	JJ3E08	Tag_Get4_w_HA_pKT128_His_F	GACATGATGTCGGGATTCCTGGGCGGATCGAAGTACCCATACGATGTTCCAGATTACGCTTAAGGCGCGCCACTTCTAAATAAGCG	Tag GET4 with HA at the C-terminus.
	JJ3E09	Tag_Get4_w_HA_pKT128_His_R	GCCACCGCAAACATATTTATCTATTCCTTCGCAAATATGCTCTTTCGATGAATTCGAGCTCGTTTAAACTGGATGG	Tag GET4 with HA at the C-terminus.
	JJ3F01	Tag_Get5_w_HA_pKT128_His_F	GGAGCGTCTACAAAAAGGCTGGTCTCTGGCCAAATACCCATACGATGTTCCAGATTACGCTTAAGGCGCGCCACTTCTAAATAAGCG	Tag GET5with HA at the C-terminus.
	JJ3F02	Tag_Get5_w_HA_pKT128_His_R	CCGTGATAAAAAGCGCAACTGTGTAAAATAACAAGTATGTACGTACTAACTATACTAATCCGATGAATTCGAGCTCGTTTAAACTGGATGG	Tag GET5with HA at the C-terminus.
	JJ4D07	Pub1_ko-KAN_AP2096_F	GCAGGTTCATAATAAGAAGATTACCACATCTACTCTTTGTTCGATTCCATAGGTCTAGAGATCTGTTTAGCTTGC	Replace PUB1 with kan resistance.
	JJ4D08	Pub1_ko-KAN_AP2096_R	ATTTTATCTTGGGATTTGTAGGTTGCCTCTCTTTATTCTTTCTTTTTGTTTCATTCCACTTTTCTTCATAATATTTAAGGGTTCTCGAGAGCTCG	Replace PUB1 with kan resistance.
	JJ4E04	Sti1_ko_NAT_AP2096_F	CCCAAATTCCTCACTGTAGCTACTAAAACAACCTATACGCAAGAAAGCGCACACACCATAGCTTCAAAATG	Replace STI1 with nat resistance cassette.
	JJ4E05	Sti1_ko_NAT_AP2096_R	GATCATTATATGTACGTATGTATGAAAAAGCAGTAAAAAAAGAATTCAAGATAATAAAGTTATATTTCGTATTATTTGAGCGACCTCATGCTATACCTG	Replace STI1 with nat resistance cassette.
	JJ4E08	Tag_Sis1_w_AID*_AM1920_F	CCAATATCACTAAACGACGCTCAAAAACGTGCTATAGATGAAAATTTTCCTAAAGATCCAGCCAAACC	Tag SIS1 with the AID*-tag.
	JJ4E09	Tag_Sis1_w_AID*_AM1920_R	GTATATTATATGATTTCTGTGGTGATAAATTTATTTGAGTTTATAATTATATTTGCTTAGGATTACTACTGATATCATCGATGAATTCGAGC	Tag SIS1 with the AID*-tag.
	JJ4F01	Tag_Sgt2_w_GFP-URA_F	CCAATCTACAGATGAAACACCAGACAATGAGAACAAGCAAGGCGGCGGCGGCTCGGGCGGCGGCGGTTCCATGTCTAAAGGTGAAGAATTATTCACTGG	Tag SGT2 with GFP.
	JJ4F02	GFP-ADH1t-URA3p_R	CCGAAATCAAAAAAAAGAATAAAAAAAAAATGATGAATTGAATGCCGGTAGAGGTGTGGTC	Tag SGT2 with GFP.
	JJ4F03	ADH1t-URA3p-URA_F	CGCTCTTATTGACCACACCTCTACCGGCATTCAATTCATCATTTTTTTTTTATTCTTTTTTTTGATTTCGG	Tag SGT2 with GFP.
	JJ4F04	Tag_Sgt2_w_GFP-URA_R	GTATCTACATAACATGTATTGCATTAAAGGCTTATTTCAGTCCAGGGTAATAACTGATATAATTAAATTGAAGCTCTAATTTGTGAG	Tag SGT2 with GFP.
	JJ4F06	Sgt2_ko-URA_p416_F	CGGACAACTGAATAGAAGCTTCTGACCAAGTGATATCTTATTAATACAAATCTACTGTACGTTCAATTCATCATTTTTTTTTTATTCTTTTTTTTGATTTCGG	Replace SGT2 with URA3 cassette.
	JJ4F07	Sgt2_ko-URA_p416_R	AGCTATATTTGTATCTACATAACATGTATTGCATTAAAGGCTTATTTCAGTCCAGGGTAATAACTGATATAATTAAATTGAAGCTCTAATTTGTGAG	Replace SGT2 with URA3 cassette.
	JJ4F09	Check_KO_pub1_R	GGCCCTTTTATTTTTCGAGCAATAGTAAATTG	Check for KO of PUB1.
	JJ5A04	Exc_Sgt2-GFP_F	CCAAGTGATATCTTATTAATACAAATCTACTGTACGATGTCAGCATCAAAAGAAGAAATTGCTGC	Exchange sgt2Δ with SGT2(ΔTPR)-GFP::BLE.
	JJ5A05	Cyc1t_Pgk1pr_R	GATAAGACCCCATTCTTTGAAGGTACTTCCGGCCGCAAATTAAAGCCTTC	Exchange sgt2Δ with SGT2(ΔTPR)-GFP::BLE.
	JJ5A06	Pgk1pr_ble_F	GGGACGCTCGAAGGCTTTAATTTGCGGCCGGAAGTACCTTCAAAGAATGGGGTCTTATC	Exchange sgt2Δ with SGT2(ΔTPR)-GFP::BLE.
	JJ5A07	Exc_Sgt2-GFP-ble_R	GTATCTACATAACATGTATTGCATTAAAGGCTTATTTCAGTCCATCATGAGATGCCTGCAAGCAATTC	Exchange sgt2Δ with SGT2(ΔTPR)-GFP::BLE.
	JJ5D06	Get4_qPCR_R1	TCTATGGCATGCTCGTATGATTTAC	qPCR for GET4.
	JJ5D07	Get4_qPCR_F2	GGTTAGATTAATAGCCGAATTGGATC	qPCR for GET4.
	JJ5E03	Get5_qPCR_F2	CTGCACCAAGATCAGCAAGG	qPCR for GET5.
	JJ5E04	Get5_qPCR_R2	GGGAGGCCTTTTCCTCG	qPCR for GET5.
	JJ5E07	NTD_Sgt2_delTPR_Gibson_R	CGACATCAGCATCCCTTGACTGTTCTGGTTTGGCTTTAGTTTCCGCATCATC	Used to make P02F02.
	JJ5E08	Gibson_Sgt2delTPR_CTD_F	TCGAGATTAATATTCCAGAAGATGATGCGGAAACTAAAGCCAAACCAGAACAGTCAAGGGATGCTGATGTCG	Used to make P02F02.
	JJ5H02	Adh2_ko_NAT_AP2096_F	GCTACAAAAAGCATACAATCAACTATCAACTATTAACTATATCGTAATACACACGCACACACCATAGCTTCAAAATG	Replace ADH2 with nat resistance.
	JJ5H03	Adh2_ko_NAT_AP2096_R	GCTATATACTAATATAGGCATGCTTGATAATGAAAACTATAAATCGTAAAGACATAAGAGATCCGCGAGCGACCTCATGCTATACCTG	Replace ADH2 with nat resistance.
	JJ5H04	Check_KO_Adh2_F	GGCAGAGGAGAGCATAAAAATGGG	Check for KO of ADH2.
	JJ5H05	Check_KO_Adh2_R	GGTGTTTACTCGTGCTAGCAAACG	Check for KO of ADH2.
	AF11H09	Sgt2_ko-KAN_AP2096_F	CGGACAACTGAATAGAAGCTTCTGACCAAGTGATATCTTATTAATACAAATCTACTGTACGTGTTTAGCTTGCCTCGTCCC	Replace SGT2 with kan resistance cassette.
	AF11H10	Sgt2_ko-KAN_AP2096_R	AGCTATATTTGTATCTACATAACATGTATTGCATTAAAGGCTTATTTCAGTCCATTCGACACTGGATGGCGG	Replace SGT2 with kan resistance cassette.
	AF14B03	Get1_ko-KAN_AP2096_F	GCAATCCTTGAACTACGTCTAGTTGATTGAAATAGGAGAATGTTTAGCTTGCCTCGTCCC	Replace GET1 with kan resistance.
	AF14B04	Get1_ko-KAN_AP2096_R	GTATACTCCAATACATAAACATATTATATATACGTACATAATGTAATAACATTCGACACTGGATGGCGG	Replace GET1 with kan resistance.
	AF14B05	Get2_ko-NAT_AP2096_F	CTTCCATGTTTGTAGCATCAGCAACGTAGCTCTAGGAAATCGCACACACCATAGCTTCAAAATG	Replace GET2 with nat resistance.
	AF14B06	Get2_ko-NAT_AP2096_R	CGGGTTATGAGAACAATGTATTATATTACTGAACTATCTAGAATGAGCGACCTCATGCTATACCTG	Replace GET2 with nat resistance.
	AF14E05	Taf10_qPCR_F1	GCTATTGCAAGGACAGCAAC	qPCR for TAF10.
	AF14E06	Taf10_qPCR_R1	CCTATATTGAGCCCGTATTCAGC	qPCR for TAF10.
	AF16A10	TEFpr_NotI_Get4_F	GAAAGAAAGCATAGCAATCTAATCTAAGTTTTAATTACAAGCGGCCGCATGGTTCCTGCTGAATCTAATGCTG	Used to make P04I07.
	AF16B01	Get4stop_SacI_pCEVG1_R	GGAGACTTGACCAAACCTCTGGCGAAGAATTGTTAATTAAGAGCTCTCACTTCGATCCGCCCAGGAATC	Used to make P04I07.
	AF16B02	PGK1pr_BamHI_Get5_F	CAAGGAAGTAATTATCTACTTTTTACAACAAATATAAAACAAGGATCCATGAGCACATCCGCCAGCGGTC	Used to make P04I07.
	AF16B03	Get5stop_SalI_cmyc_R	GGTCTTCTTCGGAAATCAACTTCTGTTCCATGTCGACTTATTTGGCCAGAGACCAGCCTTTTTGTAGACGC	Used to make P04I07.
	AF16B04	URA3term_EcoRV_R	GCTGTTCTATATGCTGCCACTCCTCAATTGGGGTAATAACTGATATAATTAAATTGAAGCTCTAATTTG	Used to make P04I07.
	AF16B05	pCEVG1_MfeI_URA3pr_F	GTATAGCATGAGGTCGCTCCTAGTGGATCTGATATCTTCAATTCATCATTTTTTTTTTATTCTTTTTTTTGATTTCG	Used to make P04I07.
	AF16C01	pCEVG1_marker_F	GTATCGTATGCTTCCTTCAGC	Used to make P04H09.
	AF16C02	pCEVG1_marker_R	GAGTAACTCTTTCCTGTAGGTC	Used to make P04H09.
	AF16C03	TEFpr_F	CGGTCTTCAATTTCTCAAGTTTC	Used to make P04H09.
	AF16C04	ADH1term_R	CGTAAATTTCTGGCAAGGTAGAC	Used to make P04H09.
	AF16C05	PGK1pr_F	GGTCAATGCAAGAAATACATATTTGGTC	Used to make P04H09.
	AF3A01	Get4_ko_NAT_F	AGTAAACATCATAAAGGGACATAAATAATAATAACAAGCTCACATACGATTTAGGTGACAC	Replace GET4 with nat resistance.
	AF3A02	Get4_ko_NAT_R	CGCAAACATATTTATCTATTCCTTCGCAAATATGCTCTTTAATACGACTCACTATAGGGAG	Replace GET4 with nat resistance.
	AF3B01	Get5_f_F	GCGAAGAATAATAACTTTATACAAAATTAATC	Check for KO of GET5.
	AF3B01	Get5_f_F	GCGAAGAATAATAACTTTATACAAAATTAATC	Check for KO of GET5.
	AF3B02	Get5_f_R	CAAGTATGTACGTACTAACTATACTAATC	Check for KO of GET5.
	AF3B02	Get5_f_R	CAAGTATGTACGTACTAACTATACTAATC	Check for KO of GET5.
	AF3F08	Met15_fko-NAT_F	ACGTGAAGCTGTCGATATTGGGGAACTGTGGTGGTTGGCACACATACGATTTAGGTGACAC	Replace MET15 with nat resistance.
	AF3F09	Met15_fko-NAT_R	CACTATTGATTGCTTAAAAGGGCAATCCGACTATATCTGAAATACGACTCACTATAGGGAG	Replace MET15 with nat resistance.
	AF3G01	Met15_ff_F	TCTTGAGGTCACATGATCGCAAAATGGC	Check for KO of MET15.
	AF3G02	Met15_ff_R	GGAGAAGTCAAGACTATGAAATATATCTCG	Check for KO of MET15.
	AF3H01	Get4_f_F	AGTAAACATCATAAAGGGACATAAATAATAATAACAAGCT	Check for KO of GET4.
	AF3H02	Get4_f_R	CGCAAACATATTTATCTATTCCTTCGCAAATATGCTCTTT	Check for KO of GET4.
	AF3H03	Get5_ko-NAT_F	ATAAACTAGCGAAGAATAATAACTTTATACAAAATTAATCCACATACGATTTAGGTGACAC	Replace GET5with nat resistance.
	AF3H04	Get5_ko-NAT_R	GTGTAAAATAACAAGTATGTACGTACTAACTATACTAATCAATACGACTCACTATAGGGAG	Replace GET5with nat resistance.
	AF5A10	Get1_farflank_F	GATTCGGATTAACGTCACTATCGTG	Check for KO of GET1.
	AF5B01	Get1_farflank_R	AAGATTGGAGACGGAGGACATTAAG	Check for KO of GET1.
	AF5B02	Get2_farflank_F	TTGAGCATTACTCTCTTTGTGAAAAGG	Check for KO of GET2.
	AF5B03	Get2_farflank_R	AATCTGGTTCAGTTTCTTAAAGCTAGG	Check for KO of GET2.
	AF9A02	KAN_i_r	ACAAACAGGAATCGAATGCAAC	Check for correct integration of kan resistance.
