# Supplementary material for: The formation of chaperone-rich GET bodies depends on the tetratricopeptide repeat region of Sgt2 and is reversed by NADH
Source: J Cell Sci. 2025 Mar 20;138(6):jcs263616. doi: 10.1242/jcs.263616 (PMC11959614; doi:10.1242/jcs.263616)
Supplement: Table S6. Yeast strains used in this study. [file joces-138-263616-TableS6.xlsx]

## Sheet: S6
Supplementary Table S6. Yeast strains used in this study.
	Strain	Genotype	Reference
	BY4741 (wt)	S288C MATa his3Δ1 leu2Δ0 met15Δ0 ura3Δ0	[Brachmann et al., 1998]
	get3Δ	BY4741 get3Δ::nat1	This study.
	SGT2-GFP	BY4741 SGT2-GFP::HIS	This study.
	X-mNG	BY4741 MATa X-mNG::HPH leu2Δ0::GAL1pr::NLS-SceI::natNT2 can1Δ::STE2pr-SpHIS5 lyp1Δ::STE3pr-LEU2 his3Δ1 ura3Δ0 MET15	[Meurer et al., 2018]
	GET3-GFP	BY4741 GET3-GFP::HIS	This study.
	sgt2Δ	BY4741 sgt2Δ::nat1	This study.
	GFP-SED5	BY4741 MATa URA3-NOP1pr-sfGFP-SED5 can1Δ::STE2pr-spHIS5 lyp1Δ::STE3pr-LEU2	[Weill et al., 2018]
	GFP-SED5 met15Δ	BY4741 Mata URA3-NOP1pr-sfGFP-SED5 met15Δ::nat1 can1Δ::STE2pr-spHIS5 lyp1Δ::STE3pr-LEU2	This study.
	GFP-SED5 sgt2Δ	BY4741 MATa URA3-NOP1pr-sfGFP-SED5 sgt2Δ::nat1 can1Δ::STE2pr-spHIS5 lyp1Δ::STE3pr-LEU2	This study.
	GFP-SED5 get4Δ	BY4741 Mata URA3-NOP1pr-sfGFP-SED5 get4Δ::nat1 can1Δ::STE2pr-spHIS5 lyp1Δ::STE3pr-LEU2	This study.
	GFP-SED5 get5Δ	BY4741 MATa URA3-NOP1pr-sfGFP-SED5 get5Δ::nat1 can1Δ::STE2pr-spHIS5 lyp1Δ::STE3pr-LEU2	This study.
	GFP-SED5 get3Δ	BY4741 MATa URA3-NOP1pr-sfGFP-SED5 get3Δ::nat1 can1Δ::STE2pr-spHIS5 lyp1Δ::STE3pr-LEU2	This study.
	SGT2-GFP get5Δ	BY4741 SGT2-GFP::HIS get5Δ::nat1	This study.
	hsp42Δ	BY4741 hsp42Δ::nat1	This study.
	get5Δ	BY4741 get5Δ::nat1	This study.
	SIS1-mNG sgt2Δ	BY4741 MATa SIS1-mNG::HPH leu2Δ0::GAL1pr::NLS-SceI::natNT2 can1Δ::STE2pr-SpHIS5 lyp1Δ::STE3pr-LEU2 his3Δ1 ura3Δ0 MET15 sgt2Δ::KAN	This study.
	STI1-mNG sgt2Δ	BY4741 MATa STI1-mNG::HPH leu2Δ0::GAL1pr::NLS-SceI::natNT2 can1Δ::STE2pr-SpHIS5 lyp1Δ::STE3pr-LEU2 his3Δ1 ura3Δ0 MET15 sgt2Δ::KAN	This study.
	OsTIR1	BY4741 pTDH3-OsTIR1::HIS3	[Morawska, and Ulrich, 2013; Davila Gallesio et al., 2020]
	OsTIR1 SIS1-AID*	BY4741 pTDH3-OsTIR1::HIS3 SIS1-AID*-6xHA::HPH	This study.
	OsTIR1 SIS1-AID* SGT2-GFP	BY4741 pTDH3-OsTIR1::HIS3 SIS1-AID*-6xHA::HPH SGT2-GFP::URA3	This study.
	OsTIR1 SIS1-AID* sti1Δ	BY4741 pTDH3-OsTIR1::HIS3 SIS1-AID*-6xHA::HPH sti1Δ::NAT	This study.
	OsTIR1 SIS1-AID* sti1Δ SGT2-GFP	BY4741 pTDH3-OsTIR1::HIS3 SIS1-AID*-6xHA::HPH sti1Δ::NAT SGT2-GFP::URA3	This study.
	OsTIR1 SGT2-GFP	BY4741 pTDH3-OsTIR1::HIS3 SGT2-GFP::URA	This study.
	OsTIR1 SGT2-GFP sti1Δ	BY4741 pTDH3-OsTIR1::HIS3 SGT2-GFP::URA sti1Δ::NAT	This study.
	sgt2Δ SSA1-GFP	BY4741 sgt2Δ::NAT1 SSA1-GFP::HIS	This study.
	sgt2Δ SSA2-GFP	BY4741 sgt2Δ::NAT1SSA2-GFP::HIS	This study.
	sgt2Δ SSA4-GFP	BY4741 sgt2Δ::NAT1 SSA4-GFP::HIS	This study.
	sgt2Δ SSE2-GFP	BY4741 sgt2Δ::NAT1 SSE2-GFP::HIS	This study.
	SGT2-GFP(exc)	BY4741 SGT2-GFP::BLE	This study.
	SGT2ΔTPR-GFP(exc)	BY4741 SGT2ΔTPR-GFP::BLE	This study.
	SGT2-GFP(exc) GET3-HA	BY4741 SGT2-GFP::BLE GET3-HA::HIS	This study.
	SGT2-GFP(exc) GET4-HA	BY4741 SGT2-GFP::BLE GET4-HA::HIS	This study.
	SGT2-GFP(exc) GET5-HA	BY4741 SGT2-GFP::BLE GET5-HA::HIS	This study.
	SGT2ΔTPR-GFP(exc) GET3-HA	BY4741 SGT2ΔTPR-GFP::BLE GET3-HA::HIS	This study.
	SGT2ΔTPR-GFP(exc) GET4-HA	BY4741 SGT2ΔTPR-GFP::BLE GET4-HA::HIS	This study.
	SGT2ΔTPR-GFP(exc) GET5-HA	BY4741 SGT2ΔTPR-GFP::BLE GET5-HA::HIS	This study.
	SGT2-GFP(exc) pbp1Δ	BY4741 SGT2-GFP-GFP::BLE pbp1Δ::NAT1	This study.
	SGT2ΔTPR-GFP(exc) pbp1Δ	BY4741 SGT2ΔTPR-GFP::BLE pbp1Δ::NAT1	This study.
	SGT2-GFP(exc) pbp1Δ pub1Δ	BY4741 SGT2-GFP-GFP::BLE pbp1Δ::NAT1 pub1Δ::KAN	This study.
	SGT2ΔTPR-GFP(exc) pbp1Δ pub1Δ	BY4741 SGT2ΔTPR-GFP::BLE pbp1Δ::NAT1 pub1Δ::KAN	This study.
	get3Δ SGT2-GFP	BY4741 get3Δ::NAT1 SGT2-GFP::HIS	This study.
	get1Δ get2Δ	BY4741 get1Δ::KAN get2Δ::NAT1	This study
	SGT2-GFP adh2Δ	BY4741 SGT2-GFP::HIS adh2Δ::NAT1	This study
