# Supplementary material for: The formation of chaperone-rich GET bodies depends on the tetratricopeptide repeat region of Sgt2 and is reversed by NADH
Source: J Cell Sci. 2025 Mar 20;138(6):jcs263616. doi: 10.1242/jcs.263616 (PMC11959614; doi:10.1242/jcs.263616)
Supplement: Table S7. Antibodies used in this study [file joces-138-263616-TableS7.xlsx]

## Sheet: S7
Supplementary Table S7. Antibodies used in this study
	Name	Dilution	Host	Source
	α-GFP, polyclonal	1:10000	rabbit	Torrey Pines; TP401
	α-HA, polyclonal	1:5000	rabbit	Abcam; ab9110
	α-Pgk1, monoclonal	1:10000	mouse	Invitrogen; 459250
	α-mNeonGreen	1:5000	mouse	Proteintech; 32f6
	α-Get3	1:3000	guinea pig	[Metz et al., 2006]
	α-mouse IgG1, IRDye 680RD	1:10000	goat	LI-COR; 926-68050
	α-rabbit, IRDye 680LT	1:10000	donkey	LI-COR; 926-68023
	α-rabbit, IRDye 800CW	1:10000	donkey	LI-COR; 926-32213
